# Supplementary material for: Review of Indications for Endotracheal Intubation in Burn Patients with Suspected Inhalational Injury
Source: Eur Burn J. 2023 Mar 29;4(2):163–72. doi: 10.3390/ebj4020014 (PMC11571857; doi:10.3390/ebj4020014)
Supplement: Supplementary file 1 [file ebj-04-00014-s001.zip]

Archive with 1 entries (1 files):
- ebj-2242587-supplementary.pdf
